# Supplementary material for: PRMT5-mediated regulatory arginine methylation of RIPK3
Source: Cell Death Discov. 2023 Jan 19;9:14. doi: 10.1038/s41420-023-01299-z (PMC9852244; doi:10.1038/s41420-023-01299-z)
Supplement: Supplementary file 5 — Supplementary Table S3 [file 41420_2023_1299_MOESM5_ESM.xlsx]

## Sheet: Supplementary Table S3
Supplementary Table S3: Statistical analyses data for results presented in Supplementary Figure S5
	Data plotted in Figure S5B
				EV			WT-RIPK3			RIPK3-R486A			RIPK3-R486K
			Control	91.4422	109.422	99.1356	104.646	97.2571	98.0968	97.9781	100.088	101.934	100.59	98.5303	100.88
			0.1 ng TNF	86.0708	97.7825	97.3306	89.508	82.8707	81.9092	87.6294	88.4941	87.9613	93.2124	92.0735	93.486
			1 ng TNF	83.7085	94.947	93.1554	69.8073	65.3255	66.6382	58.4183	57.8165	57.3132	64.6518	60.9361	60.6831
			10 ng TNF	79.6558	93.7527	92.084	58.4331	56.3062	54.3205	50.0344	47.9293	48.0463	53.7536	52.6107	52.3373
			100 ng TNF	83.3053	84.0397	87.3288	47.9983	50.4488	49.8532	43.0294	41.651	42.0784	47.0125	48.3385	49.0912
	p-values for data in Figure S5B
				EV			WT-RIPK3			RIPK3-R486A			RIPK3-R486K
				WT	R486A	R486K	EV	R486A	R486K	EV	WT	R486K	EV	WT	R486A
			Control	1	1	1	1	1	1	1	1	1	1	1	1
			0.1 ng TNF	0.118009	0.211806	0.844991	0.118009	0.245582	0.0282583	0.211806	0.245582	0.000612109	0.844991	0.0282583	0.000612109
			1 ng TNF	0.00332771	0.000726692	0.00154894	0.00332771	0.00234304	0.0490217	0.000726692	0.00234304	0.0326501	0.00154894	0.0490217	0.0326501
			10 ng TNF	0.00221149	0.000899244	0.00134496	0.00221149	0.00496376	0.0523763	0.000899244	0.00496376	0.00639023	0.00134496	0.0523763	0.00639023
			100 ng TNF	1.61616e-05	5.19085e-06	1.17664e-05	1.61616e-05	0.0010415	0.249703	5.19085e-06	0.0010415	0.00128819	1.17664e-05	0.249703	0.00128819
			Statistically Significant values (p<0.01) in bold/shaded
	Data plotted in Figure S5C
				EV			WT-RIPK3			RIPK3-R486A			RIPK3-R486K
			Control	94.2028	100.687	105.111	103.228	97.8697	98.9026	99.0865	99.2542	101.659	105.759	99.8794	94.3611
			TNF+SM+zVAD	89.761	95.3813	105.289	54.8069	53.7569	55.2333	56.5458	54.7382	54.3999	56.6689	52.8184	53.3442
			TNF+SM+zVAD+Nec-1	83.1597	89.8264	92.6772	89.3379	92.8902	91.0535	90.0481	91.3178	84.5993	89.4017	86.9652	91.8057
			TNF+SM+zVAD+GSK'872	80.4465	86.4631	93.6459	91.1498	86.7834	88.7578	88.6372	87.8968	85.1445	86.727	87.35	92.2252
			TNF+SM+zVAD+NSA	83.3344	87.0414	85.7476	84.7835	85.3186	87.2962	81.9152	82.2121	83.5593	87.9017	89.3062	90.946
			TNF+SM+zVAD+LLY283	85.6614	84.6501	85.1929	47.9763	49.2659	49.6206	50.429	49.558	47.7967	52.5137	51.0288	51.9337
	p-values for data in Figure S5C
				EV			WT-RIPK3			RIPK3-R486A			RIPK3-R486K
				WT	R486A	R486K	EV	R486A	R486K	EV	WT	R486K	EV	WT	R486A
			Control	1	1	1	1	1	1	1	1	1	1	1	1
			TNF+SM+zVAD	0.000757476	0.000821277	0.000823852	0.000757476	0.474488	0.814237	0.000821277	0.474488	0.527934	0.000823852	0.814237	0.527934
			TNF+SM+zVAD+Nec-1	0.445075	0.978397	0.803552	0.445075	0.349114	0.381493	0.978397	0.349114	0.782288	0.803552	0.381493	0.782288
			TNF+SM+zVAD+GSK'872	0.637601	0.929241	0.671452	0.637601	0.368524	0.954804	0.929241	0.368524	0.491439	0.671452	0.954804	0.491439
			TNF+SM+zVAD+NSA	0.764999	0.0787727	0.0455172	0.764999	0.0241764	0.0370496	0.0787727	0.0241764	0.00254906	0.0455172	0.0370496	0.00254906
			TNF+SM+zVAD+LLY283	3.90779e-07	1.68662e-06	3.58737e-07	3.90779e-07	0.755773	0.0121873	1.68662e-06	0.755773	0.0444687	3.58737e-07	0.0121873	0.0444687
			Statistically Significant values (p<0.01) in bold/shaded
